# Supplementary material for: Biocontrol Efficacy of Microbial Antagonists Against Pectobacterium carotovorum-Induced Soft Rot in Fruits and Vegetables in East Asia: A Systematic Review and Meta-Analysis
Source: Foods. 2026 May 4;15(9):1580. doi: 10.3390/foods15091580 (PMC13163911; doi:10.3390/foods15091580)
Supplement: Supplementary file 1 [file foods-15-01580-s001.zip]

Archive with 1 entries (1 files):
- foods-4242954-supplementary.pdf
